# Supplementary material for: Seeing is believing: Whole-cell electron tomography models of vacuole morphology and formation in the early-stage root cortex of Arabidopsis
Source: Plant Cell. 2025 Mar 20;37(4):koaf057. doi: 10.1093/plcell/koaf057 (PMC11973638; doi:10.1093/plcell/koaf057)
Supplement: koaf057_Supplementary_Data [file koaf057_supplementary_data.zip]

Archive with 9 entries (9 files):
- Supplemental Video 7.mov
- Supplemental Video 8.mov
- Supplementary data.pdf
- Supplemental Video 1.mov
- Supplemental Video 2.mov
- Supplemental Video 3.mov
- Supplemental Video 4.mov
- Supplemental Video 5.mov
- Supplemental Video 6.mov
